# Supplementary material for: Aminosilane-Functionalized Zeolite Y in Pebax Mixed Matrix Hollow Fiber Membranes for CO2/CH4 Separation
Source: Polymers (Basel). 2022 Dec 26;15(1):102. doi: 10.3390/polym15010102 (PMC9823953; doi:10.3390/polym15010102)
Supplement: Supplementary file 1 [file polymers-15-00102-s001.zip]

Archive with 1 entries (1 files):
- polymers-2100288-supplementary.pdf
